# Supplementary material for: Poverty-reduction interventions combined with psychological interventions: A systematic literature review
Source: Sci Rep. Author manuscript; Available in PMC 2026 Jun 2. (PMC12630804; doi:10.1038/s41598-025-24736-8)
Supplement: Supplementary Material 1 [file EMS210952-supplement-Supplementary_Material_1.xlsx]

## Sheet: Supplementary Table 1
Suppplementary Table 1: Summary of studyes included in the systematic review
Study reference	Study Aims	Participant / target population and total sample size	Mental health intervention component details	Mental health intervention intensity	Poverty-reduction intervention component details	Control group	Methodology	What is the rationale for combination interventions (i.e., what is the theory of change, proposed target mechanisms or perspectives on potential synergy of intervention components) or targeting specific subgroups (i.e., using an existing cash transfer program to target low income individuals, or delivering a mental health intervention)	Mental health outcomes assessed	Positive mental health / well-being outcomes assessed	Socio-economic outcomes assessed	Implementation challenges stated	Quality Assessment: aims clearly stated	Quality assessment: design appropriate to the state objectives	Quality assessment: justification given for sample size	Quality assessment: evidence provided of reliability or validity of measures used	Quality assessment: statistics accurately reported	Quality assessment: sample selection relatively unbiased (internal validity)	Quality assessment: score (out of six):
Arean et al., 2005	To determine the efficacy of augmenting an active depression treatment (cognitive behavioral group therapy [CBGT]) with clinical case management (CCM)	71 low-income older adults > 60 yrs who meet criteria for major depression or dysthymia	Active depression treatment via cognitive– behavioral group therapy (CBGT)	Groups met once a week for 2 hr in the first 16 weeks of therapy and monthly thereafter for a total of 18 sessions	CCM assessed and linked clients to services for their needs in health, finances, and other domains. Case managers were two social workers, a psychologist, and two trainees, supervised by a social worker. They were available for 6 months. Treatment involved needs assessment, treatment planning, and weekly 30-min sessions to link clients to services. Sessions varied by clients' needs. Case managers…		RCT (adjusted means)	Cognitive–behavioural therapy (CBT) is an ideal candidate for integration with CCM because of its theoretical synergy with the CCM process and focus. Both CCM and CBT are action and problem-focused interventions, aimed at helping people to cope with the adversity they experience in the here and now. Whereas CBT helps people learn to cope on their own, CCM offers help for those problems in which p…	Depression symptoms (Hamilton Depression Rating Scale [HDRS])	1) The Short-Form Health Survey (SF-36) -- for physical functioning ONLY // SF-PCS 2) Six functional domains of social support (The Arizona Social Support Interview Schedule [ASSIS]) 3) Pleasant activities were measured with the Older Adult Pleasant Events Schedules	Participant needs across medical, financial, community, and social domains were measured with an interview checklist designed by the lead social worker at the San Francisco General Hospital Depression Clinic. Participants indicated the presence or absence of a need for assistance in eight domains (i.e., shelter/food/clothing, housing, legal, crisis, medical/ emotional, social, family issues, and …	Not specified	1	1	0	1	1	1	5
Baird et al., 2024	To test whether a version of a group IPT intervention, in which community club mentors are given additional training and lead a 14-week group-based talk therapy intervention, can be effective in causing sustained reductions in depression among adolescent females and, if so, whether this can have any knock-on effects on increased human capital accumulation.	1,919 adolescent girls aged 13-19 years	IPT- based intervention	14 weekly group sessions	One time cash grant offered at the end of the IPT mental health intervention	Treatment as usual (community club mentorship)	cRCT	By providing relief from the day-to-day worries of budget constraints and some insurance against negative shocks, cash transfers may create the mental space needed to internalize the lessons and practice the behavioral skills obtained during therapy, thus increasing impacts.	Depression (PHQ8), Psychological Distress (GHQ12)	Self-esteem, resilience, locus of control	Probability of paid work	Not specified	1	1	0	1	1	1	5
Blattman et al., (2017, 2022)	To show that a number of noncognitive skills and preferences including patience and identity, are malleable in adults, and that investments in them reduce crime and violence.	999 high-risk men ages 18-35 who were homeless, drug-using, disreputable in appearance, or present in locations known for crime, armed recruitment, and violence	CBT-based intervention (Sustainable Transformation of Youth in Liberia)	Groups met 3x a week, 4 hrs at a time and individual at home visit on alternate days for 8 weeks.	One time cash grant	No treatment	RCT (OLS)	Interventions designed to affect two outcomes 1) economic performance and 2) anti-social behaviours (including crime and aggression) The three intermediary outcomes explored were 1) time preferences 2) self control and 3) mainstream social identity and values Assumptions: Crime uses labor, pays a wage, and includes risk of punishment that increases with time spent committing crimes. Pilot suggest…	1) Anti-social behaviour (anti-social behaviour index constructed for this study based on measures from sets of related survey questions) 2) Substance abuse (reports of daily use of alcohol, marijuana and other hard drugs)	Mental health and positive self regard including index of positive self-regard measure, happiness and mental health index of depression and distress	1) Economic performance (index covering income, homelessness, savings, investment, and employment levels) 2) Belongings stolen past month	Not specified	1	1	1	0	1	1	5
Bussoroy et al., 2022	To show that a multi-faceted intervention can open pathways out of extreme poverty by relaxing capital and psychosocial constraints	4,712 low-income women already enrolled in government cash transfer programme	1) Life skills 2) Community discussions	One community screening and discussion, a week-long life-skills training	All treatment arms received coaching, savings groups, entrepreneurship training, market access training. One treatment arm also received a cash grant.	Government cash transfer programme (provided to all groups)	cRCT (OLS and clustered/robust SE)	Policies that target economic outcomes have traditionally focused on economic interventions (cash transfers etc.) but poor households face multiple barriers to economic mobility. This study tested the importance of relaxing both capital and psychosocial constraints in alleviating extreme poverty.	Mental health (assessed using index developed for study comprising selected CESD-R-10 items, SRQ-20 items; life satisfaction using an adapted Cantril ladder; sense of inner peace; and self-assessed mental health	Self-efficacy (assessed using index developed for study capturing judgments of one’s problem solving capabilities, goal pursuit, and coping, and a self-esteem question)	1) Daily household consumption 2) Food security 3) Household total revenue 4) Beneficiary total revenue 5) Control over earnings 6) Control over household resources	Not specified	1	1	1	1	1	1	6
Dufour et al., 2011&Dunbar et al., 2014	To study the role mental health plays in intervention participation and the impact of economic livelihoods interventions on mental health.	315 out of school, adolescent, orphan girls	Life skills training	Four-week life skills training	Home-based healthcare training, vocational training, one-time small grant	Waitlist control (provided all but last vocational training which was only provided after last follow-up)	cRCT (OR)	Populations experiencing social and economic disadvantage are often populations also experiencing increased mental health morbidity. Mental health issues such as depression, anxiety and lack of hope for the future may prevent these populations from participating fully in interventions and may reduce intervention effectiveness, unless mental health care is incorporated into the interventions. Conv…	Mental Distress (Shona Symptom Questionnaire- an indigenously developed 14 item screening tool for common mental disorders)		Food insecure; Received own income; Received High social support	Not specified	1	1	1	1	1	1	6
Dugan et al., 2020	To examine whether integrating trauma-informed peer support curriculum into Temporary Assistance for Needy Families (TANF) is associated with reductions in co-occurring depression and substance use, and improvement in self-efficacy and economic security	369 primary caregivers of a child <6 years, English speaking, beneficiary of one of the following government assistance programs: Temporary Assistance for Needy Families (TANF), Supplemental Nutritional Assistance Program (SNAP), Women, Infants, and Children (WIC), or low-income housing assistance and residing in Philadelphia	16 sessions based on Sanctuary Model a theory-based, trauma -informed, and whole culture approach to social service delivery to help individuals that faced adversity to build and repair relationships, plan future, improve emotional regulation, and experience empowerment. A peer support psychoeducation curriculum drew from the S.E.L.F framework: [S]afety, [E]motional Management, [L]oss, [F]uture	16 sessions	Beneficiary of one of the following government assistance programs: TANF, Supplemental Nutritional Assistance Program (SNAP) Women, Infants, and Children (WIC), or low-income housing assistance	Low exposure group (attending 0.91 classes as compared to 9.18 classes in high exposure group)	Low and high exposure group; Maximum likelihood estimation regression	This study combined a trauma-informed intervention with TANF, a government welfare-to-work program with a 20-hour work requirement. The study aimed to address mental and physical health barriers to obtaining financial self-sufficiency in conjunction with an antipoverty program to achieve sustained economic improvements.	1) Depressive symptoms Center for Epidemiologic Studies Depression Revised 10 (CES-D) scale 2) Alcohol consumption (Alcohol Use Disorders Identification Test (AUDIT-C) 3)Drug use was measured using the 10-item Drug Abuse Screen Test (DAST-10)	Self-efficacy (General Self- Efficacy Scale [GSE])	Economic hardship (Cumulative index of: (i) the U.S. Household Food Security Survey Module (HFSSM), (ii) an energy security survey, and (iii)	1) All the outcome measures utilized in this study were self-reported - possibility of bias 2) The Network Phase II was a single group study wihtout a control group, so class attendance was used to construct a low-exposure group and a high-exposure group to measure the effects of the intervention. 3) While the AUDIT-C measure helps in identifying hazardous use of alcohol, the aggregated nature of…	1	0	0	1	0	0	2
Grote et al., 2009	Does culturally relevant, enhanced brief interpersonal psychotherapy (IPT-B) confer greater advantages to low-income, pregnant women than those that accrue from enhanced usual care in treating depression in this population?	43 non–treatment-seeking, pregnant, low-income, African-American and white patients receiving prenatal services and meeting criteria for depression on the Edinburgh Postnatal Depression Scale	Enhanced IPT-B (multi-component model of care designed to treat antenatal depression and consists of an engagement session), followed by eight acute IPT-B sessions before the birth and maintenance IPT up to six months postpartum.	7-8 sessions	A number of culturally relevant additions of a pragmatic nature were integrated into IPT-B, including free bus passes, childcare, and the facilitation of access to needed social services (that is, food, job training, housing, and free baby supplies)	Enhanced usual care (i.e., received depression education materials, their social worker received notification of their elevated depressive symptoms, and they received a referral to behavioral health center	RCT (unadjusted means)	Rationale: Poor women have higher rates of depressive symptoms; more frequently experience threatening life events, exposure to IPV, etc. Low engagement and retention in adequate MH treatment among childbearing & childrearing women with depression, especially those who are socioeconomically disadvantaged. Several practical, psychological, and cultural barriers to mental health service use by low-…	1) Postnatal depression (Edinburgh Postnatal Depression Scale [EPDS]). 2) Depression severity (Beck Depression Inventory [BDI]) 3) Anxiety symptoms Beck Anxiety Inventory [BAI]). 4) Lifetime and current major depressive disorder (Structured Clinical Interview for DSM-IV, Clinician Version (SCID) 5) Other lifetime and current psychiatric disorders (Diagnostic Interview Schedule [DIS])	Social functioning was measured with the Social and Leisure Domain of the Social Adjustment Scale (SAS)	None	Not reported	1	1	1	1	1	1	6
Haushofer et al., 2020	To compare the individual and joint impact of an unconditional cash transfer and a psychotherapy program on measures of both economic and psychological well-being	5,756 low income households in Nakuru County with high levels of poverty and high baseline rates of poor mental health	Problem Management Plus (PM+)	5 90-minute sessions	Unconditional cash transfers (CT) of 1076 USD In the CT&PM+ group, CTs were made 1 month after beginning PM+. CTs were randomly delivered as lumpsum or 5 weekly installments to match delivery of PM+.	No intervention	RCT (OLS)	Rationale: Poverty and low psychological well-being may mutually reinforce each other. So, combined poverty alleviation & MH interventions may be particularly effective in improving both outcomes.	Stress (4-item Perceived Stress Scale [PSS]	1) Subjective wellbeing (General Health Questionnaire [GHQ-12] 2) Happiness and Life Satisfaction questions from the World Values Survey (WVS).	Monthly per-capita non-durable consumption (USD PPP); Total value of assets owned (USD PPP); Monthly household revenue (USD PPP); Food security (standard deviations); Profits (USD PPP); Labor supply (hours); Education (standard deviations).	Not reported	1	1	0	1	1	1	5
Hossain et al., 2022	To examine the effects of integrating psychosocial stimulation (PS) into an unconditional cash transfer (UCT) programme for poor mother on children’s development	594 mothers and child (6–16 months) dyads	The psychosocial stimulation curriculum is mainly based on improving caregiver and child interaction and providing age specific developmentally appropriate activities for the child. It also included nutritional and personal hygiene messages appropriate for mothers and children.	In-home visits every 2 weeks for 1 year	Participants received taka 500 (US$6.25) as maternity allowance from government of Bangladesh (GoB) through banking channel under safety net programme of the ministry of women and children affairs, GoB.	No treatment	cRCT (multiple regression)	Many poor people are out of any formal health system in Bangladesh. Most poor families seek health care from informal practitioners. They rarely visit health facilities. But, the children of poor families need to bring under the quality early childhood development (ECD) programme as per SDG goals. So, it is difficult to catch those people using health system for psychosocial stimulation. Safety n…	Maternal depressive symptoms (Bengali version of WHO’s Self-reported Questionnaire-20)	1) Mothers’ self-esteem using Rosenberg self-esteem scale;	1) Children and mothers’ anthropometric measurements (height and weight) 2) Household food security	Not specified	1	1	1	1	1	1	6
Jackson et al., 2022	To evaluate the impact of the Hope service -- a psychosocial intervention for men at risk of suicide experiencing financial and other difficulties to help resolve high suicide rates	105 men aged 30–64 who are suicidal and also have debt, financial, employment or welfare difficulties.	Face-to-face sessions with a Hope Project worker (# sessions based on need) complemented by texts and phone calls. Project workers provide psychologically informed support encompassing a listening, nonjudgemental, empowering and solution-focussed therapy approach.	Intensity depended on need, but average of 5 face-tot-face sessions, 12 calls, 3 texts	Hope advice workers have training and qualificationsi n areas such as money, housing, employment, relationships, benefits and debt issues. Some were specialist debt case workers, authorised and regulated by insolvency service to apply for debt relief orders,.	low exposure group	Prospective cohort low intensity v. moderate intensity users (unadjusted means)	To help resolve high suicide rates in Bristol, North Somerset and South Gloucestershire, the charity Second Step was commissioned to roll-out the Hope service offering a psychosocial intervention for men, supporting them through acute distress and addressing financial difficulties.	1) Depression (Patient Health Questionnaire-9 [PHQ-9]) 2) Suicidal ideation (dichotomised PHQ-9)		Housing security survey	Not specified	1	0	0	1	0	0	2
Lo et al., 2019	To evaluate the effects of family-based mindfulness (FBMI) to promote stress management and early development of economically disadvantaged families	102 parents and children aged 5-7 yrs in receipt of Comprehensive Social Security (CSSA) and who were receiving the full rate School Textbook Assistance (STAS). n=102 (Intervention = 51, control =51)	Family based mindfulness intervention delivered by trained non-specialist professionals. Two separate curricula were developed for parents and for children and were tested in separate feasability pilots. The intervention included 60-90 minute sessions over the course of three months and included mandatory ten minutes of daily homework.	60-90 minute sessions for 12 weeks	CSSA - A financial support programme of Hong Kong Social Welfare Department , to increase family income. includes monthly payments, supplements and special grants. STAS - Government student financial assistance scheme which covers students from pre-primary to post-secondary levels	Waitlist	RCT (unadjusted means)	1) Most strategies that aim to alleviate poverty of economically disadvantaged families mainly fall under the umbrella of income transfer or resource redistribution policies, such as assistance in accommodation. 2) However, it must be understood that the far-reaching effects of mental illnesses and traumas from childhood cannot be treated with fiscal resources alone.School systems and the communi…	1) Parent’s depression symptoms (Patient Health Questionnaire [PHQ-9]) 2) Child mental health: Child Behavior Checklist (CBCL) six subscales (Emotionally Reactive, Anxious / Depressed, Somatic Complaints, Withdrawn, Aggressive behavior, and Attention)	Parents satisfaction of family functions (Family Adaptation, Partnership, Growth, Affection, Resolve [APGAR] Scale).		In additional to the complexity of the FBMI program implementation, authors acknowledge three limitations to this study. First, the project team encountered strong difficulties in recruitmentand our sample met below 50% of our sample size target. Many collaborators are interested to participate, but they were unable to recruit enough number of families within the same unit. Second, many outcome m…	1	1	1	1	1	1	6
McKelway et al.,2023	To determine whether phone based cognitive behaviour therapy (CBT) or a cash transfer reduce functional impairment, depression, food insecurity in this population	1120 people aged 55 years and older and living alone	6 week phone based CBT, delivered by trained lay counselors	7 30-45 minute calls (6 weekly, 1 booster two months later)	One time cash transfer of 1000 INR (12USD)	No intervention	cRCT (unadjusted difference in means)		World Health Organisation Disability Assessment Schedule (WHODAS) Geriatric depression scale (GDS)		Food security(defined as an indicator equal to 1 if the particpant did not have to skip or cut the size of any meal in the last week)		1	1	1	1	1	1	6
Miranda et al., 2003	To determine whether supplementing traditional cognitive-behavioral therapy for depression with case management would reduce dropout from care and improve outcomes for ethnically diverse, impoverished medical outpatients	199 people referred by primary care providers for depression. The medical clinics served primarily publicly insured and indigent patients from ethnically diverse populations	Cognitive-behavioral therapy delivered by a mental health professional.	12 sessions	Case management was over 6 months. Case managers engaged in active telephone outreach; assessed patients’ self-reported problems in housing, employment, recreation, and relationships and, jointly set goals to work in problem areas		RCT (adjusted means)	Added a clinical case management intervention designed to engage and maintain patients in care and to improve outcomes. Assumption: Patients who received case management would be more likely to enter, stay in, and benefit from care than patients who received cognitive-behavioural therapy alone.	1)Depression symptoms (Beck Depression Inventory [BDI]) 2) Diagnosis of current major depression and anxiety disorder [SCID])	Adjustment in work, home, social, and leisure activities and ability to relate to family and friend (Social Adjustment Scale)	None	Not reported	1	1	0	1	1	1	5
Ozler et al., 2020	To evaluate adding a cash transfer to a gender transformative mentoring intervention to equip adolescent girls with skills to make healthy, strategic life choices and to stay safe from sexual abuse	1216 adolescent girls aged 13-14 years	Life skills curriculum delivered by trained female mentors, weekly for 39 weeks. Covered sessions on: Sense of self; Feelings and emotions; Social networks; Protection and safety; Financial literacy; Reproductive Health; Leadership and Empowerment; and Setting life goals.	Weekly for 39 weeks	1) Life skills curriculum covered sessions on: Sense of self; Feelings and emotions; Social networks; Protection and safety; Financial literacy; Reproductive Health; Leadership and Empowerment; and Setting life goals 2) Individual savings start up. All participating girls received cash to help start their own savings account, along with a savings book and a cash box. Each girl received $2 per mon…	No treatment	cRCT (OLS and clustered/robust SE)	This study examines the potential of adding a cash transfer compo- nent to a gender transformative mentoring intervention, which aimed to reduce sexual abuse among females in early adolescence. Although this approach is unlikely to shift entrenched norms and practices around sexual violence, providing girls with additional knowledge and skills via a safe spaces’ platform could increase their supp…		Psychological wellbeing index comprising: Rosenberg self-esteem scale, Short Mood and Feelings Questionnaire (SMFQ), and Children’s Revised Impact of Event Scale (CRIES8).	Financial literacy measure covering individual’s savings, expenditures, and financial knowledge	there were few service providers in the area, often far from Girl Empower implementation sites. The dearth of services also includes mental health and psychosocial support for adolescent girls who experienced violence, in order to help them heal and recover as well as cope with continued risks of violence in their homes, schools, communities, play grounds, and market places.	1	1	1	1	1	1	6
Richardson et al., 2022	To develop an online psychological intervention (Space from Money Worries) to tackle psychological mechanisms underlying the relationship between poor mental health and financial difficulties, and to conduct an initial evaluation of the acceptability and preliminary efficacy of the intervention	23 Individuals with "common mental health disorders" and self-reported money worries	Space from Money Worries is an online Cognitive Behavioral Therapy (CBT) based software packages. addressing psychological links between financial difficulties and poor mental health, including e.g., the role of hopelessness and shame, self-esteem, active coping, and sense of agency. 7 modules meant to be completed over 7 weeks.	7 online modules meant to be completed over 7 weeks	The “Space from MoneyWorries” programme is also designed to tackle a broad range of financial issues from struggling to stick to a budget, coping with debt, managing impulsive spending, and coping with financial crises such as bankruptcy, house repossession or separation. Composite case study examples were included throughout modules	Pre/post comparison	Pre/post (unadjusted means)	The development of Space from Money Worries was informed by research on the psychological links between financial difficulties and poormental health. Space from Money Worries was developed to be able to help a broad spectrum and range of mental health difficulties where financial difficulties are felt to be impacting mental health and/or vice versa. It was also designed to tackle a broad range of…	1) Anxiety symptoms (General anxiety disorder [GAD-7]) 2) Depression symptoms (PHQ-9)		1) In Charge Financial Distress/ Financial Wellbeing scale : an 8-item measure of subjective financial wellbeing or distress 2) Money and Mental Health Scale: A 9-item questionnaire	This study is limited by a small sample size and no control group. The clinical and demographic profile of the sample was also not recorded, which prevented understanding the profile of participants and if it had differential effects in specific subgroups.	1	0	0	1	0	0	2
Roelen et al., 2021	To investigate the impact of a graduation programme on psychosocial risk factors underpinning Early Childhood D, and by exploring mediators that can explain (lack of) impact	1028 women living in extreme poverty (broad indicators) with children aged 0–5 yrs	Case managers messaging regarding in utero brain development and mediation in case of intra-household tensions	Weekly case manager home visits over 18 months (focus primarily on physical health, some focus on conflict mediation)	Chemen Lavi Miyò (CLM) programme is targeted at women often with young children living in extreme poverty (an adaptation of the ‘graduation model’ approach as developed by BRAC in Bangladesh) Over a period of 18 months, the programme offers intensive and tailored support, including: - Weekly stipends of 350 Haitian Gourdes (approximately US $13 PPP1) during the first six months of implementation …	Matched control (no treatment)	Used propensity score matching to determine a control group (logistic regression, robust SE)	Two main pathways through which graduation programmes may reduce psychological risk factors and ultimately improve ECD: (1) improved economic outcomes through livelihoods support can reduce poverty-related stress and depressive symptoms, lessen intra-household violence and facilitate more stimulating environments. (2) non-economic support in the form of training and mentoring can foster cognitive…	Maternal mental health (Kessler Psychological Distress Scale [K6])	1) Early Child Development (ECD) questions are based on KAP survey questionnaires on ECD as developed by UNICEF.		Not reported	0	1	0	1	0	1	3
Ssewamala et al., 2012; Tutlam et al., 2023	(1) Would a comprehensive microfinance intervention reduce depression among AIDS orphaned children? (2) What are the lessons and key insights that would inform future microfinance interventions aimed at impacting mental health functioning of AIDS orphaned adolescents?; To examine the impact of a family economic empowerment intervention on psychological difficulties and prosocial behavior among AI…	186 AIDS-orphaned adolescents 12-16 who were in their last year or two before the transition to secondary school, as this is the time when children begin to be at risk of dropping out of school	Counseling and adult mentorship program	No information	1) supporting family income-generating projects (micro-enterprises); 2) encouraging monetary savings for children's education; 3) providing an adult mentor to children; 4) offering a matched child savings account at a local financial institution, with up to $10 per month per family matched by the program and contributions from family or friends.	Usual care for orphaned children (counseling- and educaitonal-related supplies, health educaiton)	cRCT (multi-level linear mixed model regression, clustered F tests; unadjusted means)	Asset theory: Posits that access to economic opportunities will have important psychological and socioeconomic benefits for individuals and families. Thus, poverty reduction interventions over and above the traditional approaches of care may help AIDS-orphaned children’s psychosocial functioning, and enhance their family and individual stability. Resiliency theory: predicts that individual capaci…	Children's depression symptoms (Children’s Depression Inventory (CDI)	Child emotional and behavioral difficulties measures by the Strengths and Difficulties Questionnaire (SDQ)		Not specified	1	1	1	1	1	1	6

## Sheet: Supplementary Table 2
Suppplementary Table 2: Results extraction: relationship between study intervention(s) and mental health and substance use outcomes
Study reference	Outcome measure	Combined vs. control		Combined vs. psychological		Combined vs. poverty-reduction		Combined psychological + poverty-reduction intervention			Psychological / mental health intervention			Poverty reduction intervention			Control / placebo
		Bias corrected effect size (Hedges)	95% CI	Bias corrected effect size (Hedges)	95% CI	Bias corrected effect size (Hedges)	95% CI	Mean (B)	SD(SE)	n	Mean (B)	SD (SE)	n	Mean (B)	SD (SE)	n	Mean (B)	SD(SE)	n	OR		ICC	Number of clusters	DV SD	F-value	T-test p-value
Adult depression / anxiety / distress (short-term follow-up <3 months)
Lo et al., 2019	PHQ-9 (post)					-0.18	-0.57, 0.20	6.29	4.81	51							7.27	5.69	51
McKelway et al.,2023	GDS (3weeks )						Mean Diff	0.61	CI (-0.24 to 1.47)	163	0.09	CI (-0.53 to 0.71)	323	-0.11	CI (-0.99 to 0.77)	165	0.19	CI (-0.45 to 0.83)	326
								6	CI (-2.3 to 14.2)	183	5.9	CI (-2.5 to 14.3)	377	6.4	CI (-2.2 to 15.0)	184	6.4	CI (-2.6 to 15.4)	376
							follow up mean	6.61	4.184		5.99	4.286		6.39	4.388		6.59	4.592
Arean et al., 2005	HDRS (Post treatment)			0.02	-0.56, 0.60	0.14	-0.40, 0.67	13.49	11.36	25	13.28	10.52	20	12.09	8.83	27
Miranda et al., 20034	BDI (6 months) English speaking							19		35	22.5		42
Miranda et al., 20034	BDI (6 months) Spanish speaking							23.5		61	22		61
Richardson et al., 2022	GAD-7 (4- 8 weeks)	-0.69	-1.23, -0.15					6.7	5.36	23							10.37	5.16	23
Richardson et al., 2022	PHQ-9 (4- 8 weeks)	-1.09	-1.71, -0.47					6.74	4.04	23							12.22	5.69	23
Blattman et al., (2017, 2022)	Depression and distress (2-5 weeks)	-0.43	-.83, -0.02	-0.38	-0.94, 0.18	-0.30	-0.87,0.28	(-0.210)	(0.101)	250	(-0.022)	(0.099)	280	(-0.063)	(0.104)	250			220
Adult depression / Anxiety (medium-term follow-up 3 months to 1 year)
Arean et al., 20053	HDRS (6 months)			-0.2	-0.78, 0.38	-0.01	-0.55, 0.52	11.45	9.13	17	13.49	10.87	10	11.56	9.86	17
Arean et al., 2005	HDRS (12 months)			-1.10	-1.73, -0.48	-0.48	-1.03, 0.06	7.77	6.52	17	16.96	9.88	12	10.83	6	19
Dugan et al., 2020	Depression (0-12 months)	-0.15	-0.36, 0.06					(-1.245)	8.2	213									156
Grote et al., 20091,3	EPDS (3 months)	-1.35	-1.95, -0.76					5.7	4.6	25							13.6	6.6	28
Grote et al., 20091,3	BDI (3 months)	-1.15	-1.73, -0.58					10	7.7	25							21.3	11.1	28
Grote et al., 20091,3	BAI (3 months)	-1.25	-1.83, -0.66					6.6	5.1	25							15.9	8.9	28
Grote et al., 20091	EPDS (9 months)	-2.02	-2.65, -1.33					3.6	3.2	25							13.2	5.8	28
Grote et al., 20091	BDI (9 months)	-1.78	-2.39, -1.12					6	4.7	25							20.8	10.5	28
Grote et al., 20091	BAI (9 months)	-1.34	-1.94, -0.74					3.6	5.3	25							11.8	6.6	28
Jackson et al., 2022	PHQ-9 (6 months)	-0.29	-0.41, -0.17					-9.6		64							-11.3		16
McKelway et al.,20235	GDS (3months)	-0.02	-0.174, -0.215	-0.005	-0.19, -0.12	-0.019(-0.204,-0.242)	Mean Diff	0.74	CI (-0.12 to 1.60)	150	0.86	CI (0.22 to 1.50)	309	0.42	CI (-0.47 to 1.30)	159	0.43	CI (-0.21 to 1.07)	314
							Baseline:	6	CI (-2.3 to 14.2)	183	5.9	CI (-2.5 to 14.3)	377	6.4	CI (-2.2 to 15.0)	184	6.4	CI (-2.6 to 15.4)	376
							follow up mean	6.74	4.184		6.76	4.286		6.82	4.388		6.83	4.592
‡‡Hossain et al., 2022	SRQ-20 (12 months)	0.19	-0.01, 0.39			0.16	-0.04, 0.37	0.19	CI (-0.01 to 0.39)	182				0.04	CI (-0.16 to 0.25)	179			192			0.05	33
Bossuroy et al., 2022+*	CES-D-10 (6 months)	-0.10	-0.03, -0.19			0.05	-0.03, 0.14	1.22	(0.47)	1203	(0.63)	(0.48)	1112			1191			1206					11.53
Blattman et al., (2017, 2022)	Depression and distress (12-13 months)	-0.23	-0.61, 0.15	-0.16	-0.69, 0.36	-0.18	-0.71, 0.34	(-0.113)	(0.096)	250	(-0.031)	(0.093)	280	(-0.021)	(0.094)	250			220
Adult depression / Anxiety (long-term follow-up > 1 year)
Dufour et al., 2011&Dunbar et al., 20143	Mental Distress Shona Symptom Questionnaire (18 months)	-0.01675	-0.36, 0.32							158									157	0.97	CI (0.52, 1.80)
Dufour et al., 2011&Dunbar et al., 2014	Mental Distress Shona Symptom Questionnaire (24 months)	-0.626696	-1.082, -0.178							158									157	0.32	CI (0.15, 0.67)
Haushofer et al., 2020	Perceived Stress Scale (Endline, 24 months)	-0.22	-0.32, -0.12	-0.22	-0.37, -0.07	-0.07	-0.22, 0.08	(-0.24)	1.33 (0.06)	493	(-0.02)	1.15 (0.05)	525	(-0.17)	1.16 (0.05)	540	0	1	1703
Haushofer et al., 2020	GHQ12 (24 months)	-0.07	-0.19, 0.05	-0.10	-0.26, 0.06	0.1	-0.06, 0.26	(-0.07)	(0.06)	493	(0.03)	(0.06)	525	(-0.17)	(0.06)	540	0	1	1703					1
Bossuroy et al., 2022+*	CES-D-10 (18 months)	-0.18	-0.10, -0.26			0.05	-0.02, 0.13	2.06	(0.45)	1203	(0.58)	(0.43)	1191						1206					11.35
Blattman et al., (2017, 2022)2	Distress (10 years)	-0.19	-0.60, 0.22	0.12	-0.47, 0.71	-0.17	-0.76, 0.42	(-0.094)	(0.104)	221	(-0.155)	(0.109)	221	(-0.010)	(0.108)	210			220
Roelen et al., 2021‡	K6 (22 months)	-0.95	-1.10, -0.79‡					7.09		359							10.08		359
Adult PTSD (long-term follow-up > 1 year)
Ozler et al., 2020	Suffering from PTSD (24 months)	-0.03	-0.16, 0.09					(-0.029)	0.79 (0.028)	793							0	1	383
Adult antisocial behaviour (short-term follow-up <3 months)
Blattman et al., (2017, 2022)	Anti-social behaviours (2-5 weeks)	-0.65	-1.01, -0.28	-0.12	-0.63, 0.39	-0.16	-0.34, 0.02	(-0.308)	1.41 (0.089)	250	(-0.249)	1.47 (0.088)	280	(-0.079)	1.44 (0.091)	250	0.151		220
Adult antisocial behaviour (medium-term follow-up 3 months to 1 year)
Blattman et al., (2017, 2022)	Anti-social behaviours (12-13 months)	-0.51	-0.86, -0.15	-0.17	-1.90, 1.57	-0.38	-2.12, 1.36	(-0.250)	(0.088)	250	(-0.084)	(0.093)	280	(0.130)	(0.097)	250			220
Adult antisocial behaviour (long-term follow-up > 1 year)
Blattman et al., (2017, 2022)	Anti-social behaviours (10 years)	-0.5	-0.92, -0.08	-0.044	-0.335, 0.247	-0.168	-0.460, 0.124	(-0.245)	(0.104)	221	(-0.201)	(0.106)	221	(-0.077)	(0.107)	210			220
Adult suicidal ideation (medium-term follow-up 3 months to 1 year)
Jackson et al., 2022	Suicidal ideation (6 months)	-0.5	-1.26, 0.45					0.516		64							0.563		16
Adult substance misuse (short-term follow-up <3 months)
Blattman et al., (2017, 2022)	Substance abuse (2-5 weeks)	-0.40	-0.69, -0.12	0.05	-0.13, 0.22	-0.01	-0.19, 0.16	(-0.197)	1.12 (0.071)	250	(-0.249)	1.17 (0.07)	280	(-0.06)	1.14 (0.072)	250	1.378		220
Adult substance misuse (medium-term follow-up 3 months to 1 year)
Dugan et al., 2020	Alcohol consumption (0-12 months)	0.03	-0.18,0.24					(0.123)	4.3	213									156
Dugan et al., 2020	Drug use (0-12 months)	0.05	-0.16,0.25					(0.088)	1.91	213									156
Blattman et al., (2017, 2022)	Substance abuse (12-13 months)	-0.1	-0.28, 0.07	0.04	-0.41, 0.48	-0.32	-0.75, 0.12	(-0.073)	(0.079)	250	(-0.091)	(0.081)	280	(0.083)	(0.082)	250			220
Adult substance misuse (long-term follow-up > 1 year)
Blattman et al., (2017, 2022)	Substance abuse (10 years)	-0.20	-0.58, 0.17	-0.09	-0.62, 0.44	-0.11	-0.78, 0.40	(-0.102)	(0.096)	221	(-0.058)	(0.096)	221	(-0.046)	(0.094)	210			220
Child mental health (short-term follow-up <3 months)
Lo et al., 2019	CBCL mental health (post)					-0.171957	-0.56, 0.22	0.32	0.21	51							0.36	0.25	51
Lo et al., 2019	CBCL depression anxiety (post)					-0.10627	-0.49, 0.28	0.26	0.27	51							0.29	0.29	51
Lo et al., 2019	CBCL depression (post)					-0.094415	-0.48, 0.29	0.25	0.3	51							0.28	0.33	51
Lo et al., 2019	CBCL somatic complaint (post)					-0.106944	-0.50, 0.28	0.16	0.17	51							0.18	0.2	51
Lo et al., 2019	CBCL attention (post)					-0.412147	-0.80, -0.02	0.52	0.37	51							0.68	0.4	51
Lo et al., 2019	CBCL agression (post)					0.0314086	-0.36, 0.42	0.44	0.29	51							0.43	0.34	51
Lo et al., 2019	CBCL internalising (post)					-0.0992481	-0.49, 0.29	0.23	0.2	51							0.25	0.2	51
Lo et al., 2019	CBCL externalising (post)					-0.0774702	-0.47, 0.31	0.33	0.23	51							0.35	0.28	51
Child mental health (medium-term follow-up 3 months to 1 year)
Ssewamala et al., 2012/Tutlam et al., 2023**	CDI (10 months)					-0.60	-0.84, -0.35			128									132			0.2	15		23.14
Dufour et al., 2011&Dunbar et al., 20143	Mental Distress Shona Symptom Questionnaire (6 months)	-0.0894	-0.37, 1.19							158									157	0.85	CI (0.51, 1.42)
Dufour et al., 2011&Dunbar et al., 2014	Mental Distress Shona Symptom Questionnaire (12 months)	-0.158	-0.060, 0.282							158									157	0.75	CI (0.43, 1.31)
Ssewamala et al., 2012/Tutlam et al., 2023**	SDQ (12 months)					0.12	-0.09, 0.33			179									167				10			0.255
Baird et al., 2024	PHQ-9 (12 months)			0.18	0.10, 0.26									(0.992)	(0.228)	640			639					5.46
Baird et al., 2024	GHQ (12 months)			0.18	0.07, 0.28									(0.587)	(0.176)	640			639					3.33
Child mental health (long-term follow-up > 1 year)
Ssewamala et al., 2012/Tutlam et al., 2023**	CDI (20 months)					-0.69	-0.91, -0.48			128									132			0.2	15		42.51
Ssewamala et al., 2012/Tutlam et al., 2023**	SDQ (24 months)					0.05	-0.10, 0.32			179									167				10			0.588
Ozler et al., 2020	SMFQ (24 months)	0.07	-0.05, 0.19					(0.61)	10.7 (0.38)	793							0	1	383
Baird et al., 2024	PHQ-9 (24 months)			0.079	-0.07, 0.23									(0.46)	(0.451)	640								5.8
Baird et al., 2024	GHQ (24 months)			0.06	-0.07, 0.20									(0.226)	(0.249)
1 focus on perinatal depression
2Blattman reported outcomes differently at different follow-ups. The depression and distress index was not reported at the 10 year follow-up. Depression results did not provide the standard deviation of the dependent variable needed to calculate Hedge's g from unstandardized OLS results, so only the distress outcome was extracted.
3Excluded from meta-analysis due to repeated assessments within the same follow-up period
4Excluded from meta-analysis as no standard devation was reported and results were only reported by subgroup
5Excluded from meta-analysis as multiple conversions using the baseline standard deviation resulted in effect sizes not within the 95% confidence interval
*Only provided SD of the baseline control group, so that was used for the SD of the dependent variable
**Used model-based f -tests
‡‡Cohen's d provided, converted to Hedge's g
+Reported results for the marginal effects of antipoverty or psychological interventions rather than the effect of each treatment versus control
‡Roelen did not include enough data accurately take clustering into account so these results are not included in the meta-analysis

## Sheet: Supplementary Table 3
Suppplementary Table 3. Results extraction: relationship between study intervention(s) and positive mental health / wellbeing outcomes
Study reference	Outcome measure	Combined vs. Control / placebo		Combined vs psychological only		Combined vs. anti-poverty only		Combined psychological + poverty-reduction intervention			Control / placebo			Psychological / mental health intervention			Anti-poverty intervention
		Bias corrected effect size (Hedges)	95% CI	Bias corrected effect size (Hedges)	95% CI	Bias corrected effect size (Hedges)	95% CI	Mean (B)	SD (SE)	n	Mean (B)	SD (SE)	n	Mean (B)	SD (SE)	n	Mean (B)	SD (SE)	n	ICC	Number of clusters	SD of DV
Psychological wellbeing (short-term follow-up <3 months)
Blattman et al., (2017, 2022)	Positive self-regard (2-5 weeks)	0.74	0.35, 1.13	0.46	-0.6, 0.98	0.78	0.24, 1.331	(0.346)	(0.094)	250			220	(0.121)	(0.089)	280	(0.151)	(0.095)	250
Psychological wellbeing (medium-term follow-up 3 months to 1 year)
Blattman et al., (2017, 2022)	Positive self-regard (12-13 months)	0.45	0.09, 0.81	0.52	0, 1.04	0.54	0.01, 1.06	(0.22)	(0.09)	250			220	(-0.03)	(0.09)	280	(-0.04)	(0.09)	250
Bossuroy et al., 2022+	Inner peace (6 months)	0.16	0.07, 0.24			0.04	(-0.04, 0.13)	(0.32)	(0.09)	1203			1206	(0.09)	(0.09)	1191						2.04
Psychological wellbeing (long-term follow-up > 1 year)
Blattman et al., (2017, 2022)**	Subjective wellbeing (10 years)	0.74	0.37, 1.12	0.51	0.02, 0.99	0.74	0.24, 1.25	(0.348)	(0.09)	221			220	(0.101)	(0.08)	221	(0.00)	0.08	210
Haushofer et al., 2020	Happiness (24 months))	0.14	0.003, 0.28	0.1	-0.10, 0.30	-0.06	-0.24, 0.12	(0.14)	(0.07)	493	0	1	1703	(0.04)	(0.07)	525	(0.2)	(0.06)	540
Haushofer et al., 2020	Life satisfaction (24 months)	0.453448	0.35, 0.56	0.44	0.20, 0.68	0.17	-0.07, 0.41	(0.4)	(0.09)	493	0	1	1703	(-0.03)	(0.08)	525	(0.23)	(0.08)	540
Ozler et al., 2020	Psychosocial wellbeing index (24 months)	0.06	-0.06, 0.19					(0.11)	1.91 (0.07)	793	0	1	383
Bossuroy et al., 2022+	Inner peace (18 months)	0.18	0.11, 0.25			0.07	(-0.01, 0.15)	(0.34)	(0.07)	1203			1206	(0.13)	(0.08)	1191						1.91
Self-esteem (medium-term follow-up 3 months to 1 year)
*Hossain, et al., 2022	Self esteem (12 months)	0.48	0.28, 0.69			0.14	-0.06, 0.35	0.48	CI (0.28 to 0.69)	182			192				0.32	CI (0.12 to 0.53)	179	0.05	33
Self-esteem (long-term follow-up > 1 year)
Ozler et al., 2020	Self-esteem (24 months)	0.02	-0.10, 0.14					(0.097)	6.31 (0.22)	793	0	1	383
Blattman et al., (2017, 2022)**	Self-esteem (10 years)	0.29	-0.13, 0.71	0.42	-0.17, 1.03	0.38	-0.22, 0.97	(0.144)	(0.107)	221			220	(-0.067)	(0.110)	221	(-0.041)	(0.106)	210
Baird et al., 2024	Self esteem (24 months)			-0.03	-0.16, 0.10									(-0.095)	(0.229)	640			639			3.485
Self-efficacy (medium-term follow-up 3 months to 1 year)
Dugan et al., 2020	Self-efficacy (0-12 months)	0.04	-0.17, 0.25					-0.33	7.90 (0.54)	213			156
Resilience (long-term follow-up > 1 year)
Baird et al., 2024	Resilience (24 months)			-0.17	-0.30, -0.04									(-0.946)	(0.368)	640			639			5.507
Mental health function and disability (short-term follow-up <3 months)
McKelway et al.,20234	WHODAS (3 weeks )							-4.62	CI (-6.90 to -2.33)	163	-4.96	CI (-6.52 to -3.40)	326	-6.59	(CI -8.17 to -5.01)	323	-5.57	CI (-7.79 to -3.35)	165
							Baseline (WHO-SAGE)	51.3	CI (14.8 to 87.8)	183	50.6	CI (17.0 to 84.3)	376	51.6	CI (17.2 to 86.1)	377	50.5	CI (13.9 to 87.1)	184		since the WHO DAS scores range from 0 to 48, and the baseline functional score from 0 to 100, we rescaled the baseline WHO SAGE score by 48/100 to make the baseline and the follow-up scores comparable
							Baseline *0.48	24.62			24.29			24.77			24.24
							follow up mean	20	18.622		19.33	17.194		18.18	17.602		18.67	18.673
Arean et al, 2005	SF-MCS (post)			0.08	-0.57, 0.72	-0.03	-0.67, 0.60	43.19	13.92	17				42.12	13.7	18	43.67	13.14	20
Mental health function and disability (medium-term follow-up 3 months to 1 year)
Arean et al., 20053	SF-MCS (6 months)			0.12	-0.64, 0.89	-0.15	-0.82, 0.52	39.47	15.07	16				37.56	15.36	10	41.76	14.78	17
Arean et al, 2005	SF-MCS (12 months)			0.66	-0.08, 1.40	0.00	-0.64, 0.64	43.86	13.73	17				35.05	11.81	12	43.85	13.29	19
McKelway et al.,20234	WHODAS (3 months )							-1.58	CI (-3.93 to 0.76)	150	-2.45	CI (-4.02 to -0.88)	314	-3.04	CI (-4.63 to -1.45)	309	-1.62	CI (-3.94 to 0.70)	159
							Baseline (WHO-SAGE)	51.3	CI (14.8 to 87.8)	183	50.6	CI (17.0 to 84.3)	376	51.6	CI (17.2 to 86.1)	377	50.5	CI (13.9 to 87.1)	184		since the WHO DAS scores range from 0 to 48, and the baseline functional score from 0 to 100, we rescaled the baseline WHO SAGE score by 48/100 to make the baseline and the follow-up scores comparable
							Baseline *0.48	24.62			24.29			24.77			24.24
							follow up mean	23.04	18.622		21.84	17.194		21.73	17.602		22.62	18.673
*Cohen's d provided, converted to Hedge's g
**Blattman reported outcomes differently at different follow-ups. The positive self-regard index was not reported at the 10 year follow-up so the subjective well-being and self-esteem outcomes were extracted.
+Reported results for the marginal effects of antipoverty or psychological interventions rather than the effect of each treatment versus control
3Excluded from meta-analysis due to repeated assessments within the same follow-up period
4Excluded from meta-analysis as multiple conversions using the baseline standard deviation resulted in effect sizes not within the 95% confidence interval

## Sheet: Supplementary Table 4
Suppplementary Table 4: Results extraction: relationship between study intervention(s) and socio-economic outcomes
Study reference	Outcome measure	Combined vs. control		Combined vs. psychological		Combined vs. poverty reduction		Psychological / mental health intervention			Poverty reduction intervention			Combined psychological + poverty-reduction intervention			Control / placebo
		Bias corrected effect size (Hedges)	95% CI	Bias corrected effect size (Hedges)	95% CI		95% CI	Mean (B)	SD (SE)	n	Mean (B)	SD (SE)	n	Mean (B)	SD (SE)	n	Mean (B)	SD (SE)	n	OR	SMD	95% CI	ICC	Number of clusters	SD of DV
Fianancial self-efficacy/wellbeing (short-term follow-up <3 months)
Richardson et al., 2022	In Charge Financial Distress/Financial Wellbeing scale (4- 8 weeks)	0.64	0.05, 1.22											27.26	11.45	23	20.37	9.75	23
Richardson et al., 2022	The Money and Mental Health Scale (4- 8 weeks)	0.52	-0.06, 1.01											22.07	6.84	23	25.37	5.52	23
Fianancial self-efficacy/wellbeing (medium-term follow-up 3 months to 1 year)
Jackson et al., 2022	Financial efficacy FSES (6 months)	-0.17	-0.3,-0.05											2.6		61	4.1		13
Hardship (medium-term follow-up 3 months to 1 year)
Dugan et al., 2020	Hardship index (0-12 months)	0.26	0.06, 0.47												1.91 (0.131)	213			156
Daily/Monthly consumption (medium-term follow-up 3 months to 1 year)
**Bossuroy et al., 2022	Daily consumption (6 months)	0.22	0.12, 0.33			0.05	0.00, 0.10	(0.10)	(0.05)	1191				(0.25)	(0.06)	1203							0.1	322	1.12
Daily/Monthly consumption (long-term follow-up > 1 year)
**Bossuroy et al., 2022	Daily consumption (18 months)	0.25	0.15, 0.35			0.08	0.03, 0.13	(0.13)	(0.04)	1191				(0.25)	(0.05)	1203							0.1	322	1
Haushofer et al., 2020	Monthly per-capita non-durable consumption (24 months)	0.08	-0.05, 0.20	0.02	-0.17, 0.22	-0.15	-0.34, 0.05	(2.41)	(3.61)	525	(10.4)	(3.53)	540	(3.53)	(3)	493	52.49	46.51	1703						46.51
Househould / personal revenue (medium-term follow-up 3 months to 1 year)
**Bossuroy et al., 2022	Household total revenue (6 months)	0.29	0.18, 0.39			0.09	-0.01, 0.19	(230.39)	(134.41)	1191				(751.85)	(137.34)	1203			1206				0.1	322	2661.86
**Bossuroy et al., 2022	Beneficiary total revenue (6 months)	0.4	0.29, 0.51			0.09	-0.03, 0.21	(91.70)	(62.24)	1191				(403.74)	(58.91)	1203			1206				0.1	322	2276.38
Househould / personal revenue (long-term follow-up > 1 year)
**Bossuroy et al., 2022	Household total revenue (18 months)	0.31	0.21, 0.41			0.13	0.03, 0.22	(290.12)	(112.71)	1191				(696.16)	(113.62)	1203			1206				0.1	322	1032.05
**Bossuroy et al., 2022	Beneficiary total revenue (18 months)	0.43	0.28, 0.57			0.08	-0.06, 0.22	(59.96)	(53.74)	1191				(307.42)	(50.99)	1203			1206				0.1	322	736.24
Haushofer et al., 2020	Assets Household owns (24 months)	0.36	0.20, 0.52	0.32	0.11, 0.52	-0.05	-0.25, 0.14	(28.75)	(44.97)	525	(272.16)	(40.2)	540	(236.07)	(53.68)	493	553.16	664.7	1703						664.7
Haushofer et al., 2020	Monthly Household revenue (24 months)	0.16	-0.004, 0.32	0.08	-0.13, 0.29	-0.08	-0.30, 0.14	(11.78)	(10.54)	525	(36.32)	(11.7)	540	(23.96)	(12.47)	493	135.48	153.09	1703						153.09
Haushofer et al., 2020	Monthly Household profits (24 months)	-0.10	-0.28, 0.08	-0.08	-0.30, 0.14	-0.03	-0.27, 0.21	(-1.31)	(4.49)	525	(-4.71)	(5.38)	540	(-6.88)	(6.21)	493	19.31	67.78	1703						67.78
Food security (short-term follow-up <3 months)
McKelway et al.,20234	Food security (3 weeks)							0.02	CI (-0.04 to 0.08)	323	0.02	CI (-0.06 to 0.10)	165	0.1	CI (0.03 to 0.18)	163	0.01	CI (-0.05 to 0.08)	326
							Baseline (skipped meal in past year)	85 (yes)	0.234	377	32 (yes)	0.179	184	38 (yes)	0.211	183	94	0.262	376
Food security (medium-term follow-up 3 months to 1 year)
**Bossuroy et al., 2022	Food security (6 months)	0.27	0.18, 0.35			0.06	-0.04, 0.15	(0.14)	(0.12)	1191				(0.66)	(0.11)	1203			1206				0.1	322	2.49
*Hossain, et al., 2022	Household mild food insecurity (12 months)	0.22	-0.75, 1.42			-0.5	-3.95, 0.55						179			182			192				0.05	33
*Hossain, et al., 2022	Household moderate food insecurity (12 months)	-0.5	-3.95, 0.55			0.51	- 1.53, 0.91						179			182			192				0.05	33
*Hossain, et al., 2022	Household severe food insecurity (12 months)	-0.5	-3.95, 0.55			-7.32	-0.61, -42.05						179			182			192				0.05	33
McKelway et al.,20234	Food security (3 months)							0.05	(-0.26 to 0.14)	49	-0.06	CI (-0.26 to 0.14)	26	-0.1	CI (-0.30 to 0.10)	27	0.15	CI (-0.02 to 0.31)	47
							Baseline (skipped meal in past year)	85 (yes)	0.234	377	32 (yes)	0.179	184	38 (yes)	0.211	183	94	0.262	376
Food security (long-term follow-up > 1 year)
**Bossuroy et al., 2022	Food security (18 months)	0.26	0.15, 0.36			0.05	-0.04, 0.15	(0.13)	(0.12)	1191				(0.63)	(0.13)	1203			1206				0.1	322	2.48
Haushofer et al., 2020	Food security index (24 months)	0.13	0.01, 0.25	0.23	0.05, 0.41	-0.01	-0.18, 0.16	(-0.1)	(0.07)	525	(0.14)	(0.06)	540	(0.13)	(0.06)	493	0	1	1703
Needs/Support needs (short-term follow-up <3 months)
Arean et al., 2005	Needs (post)			0.0725337	-0.67, 0.81	0.0987181	-0.56, 0.75	0.83	1.2	12	0.85	0.97	19	0.74	1.21	17
Arean et al., 2005	Support need (post)			-0.084203	-0.82, 0.66	-0.306633	-0.96, 0.35	17.46	4.74	12	16.26	5.88	19	17.82	3.7	17
Needs/Support needs (medium-term follow-up 3 months to 1 year)
Arean et al., 20053	Needs (6 months)			-0.460296	-1.21, 0.29	-0.235625	-0.89, 0.42	0.39	0.85	12	0.62	1.17	19	0.91	1.24	17
Arean et al., 2005	Needs (12 months)			0.111614	-0.63, 0.85	-0.142185	-0.80, 0.51	0.61	1.09	12	0.35	0.56	19	0.48	1.16	17
Arean et al., 20053	support need (6 months)			0.287048	-0.46, 1.03	-0.103266	-0.76, 0.55	18.3	5.42	12	16	6.1	19	16.63	5.81	17
Arean et al., 2005	support need (12 months)			0.406138	-0.34, 1.15	0.148581	-0.51, 0.80	18.4	6.28	12	16.87	3.98	19	16.25	4.19	17
Economic performance (short-term follow-up <3 months)
Blattman et al., (2017, 2022)	Economic performance (2-5 weeks)	1.42	0.96, 1.89	0.94	0.38, 1.50	-0.16	-0.69, 0.38	(0.155)	1.44 (0.086)	280	(0.658)	1.52 (0.096)	250	(0.58)	1.52 (0.096)	250		1	220
Economic performance (medium-term follow-up 3 months to 1 year)
Blattman et al., (2017, 2022)	Economic performance (12-13 months)	0.11	-0.26, 0.49	-0.03	-0.42, 0.36	0.11	-0.43, 0.65	(0.073)	(0.104)	280	(0.002)	(0.099)	250	(0.057)	(0.095)	250		1	220
Economic performance (long-term follow-up > 1 year)
Blattman et al., (2017, 2022)	Economic performance (10 years)	0.39	-0.06, 0.83	0.22	-0.41, 0.85	0.33	-0.30, 0.97	(0.081)	(0.115)	210	(0.026)	(0.115)	210	(0.190)	(0.112)	221		1	220
Employment
Baird et al., 2024	Paid work (12 months)			-0.04	-0.17, 0.09						(-0.01)	(0.017)	640			640
Baird et al., 2024	Paid work (24 months)			-0.15	-0.28, -0.02						(-0.035)	(0.015)	640			640
*Provided cohen's d
**Bossuroy only provided SD of the baseline control group, so that was used for the SD of the dependent variable
+Reported results for the marginal effects of antipoverty or psychological interventions rather than the effect of each treatment versus control
3Excluded from meta-analysis due to repeated assessments within the same follow-up period
4Excluded from meta-analysis as multiple conversions using the baseline standard deviation resulted in effect sizes not within the 95% confidence interval

## Sheet: Supplementary Table 5
Table 5 Summary of study outcomes according to type of intervention
Study	Mental health problem outcome			Positive mental health/wellbeing outcome			Socio-economic outcome
	Mental heealth which outcomes and times frames found positive significant outcomes, which neutral and which negative (note that negative indicates a reduction in mental health problems and is therefor an improvement in symptoms and coded green)			Positive mental health / well-being state which outcomes and times frames found positive significant outcomes, which neutral and which negative			Socio-economic: state which outcomes and times frames found positive significant outcomes, which neutral and which negative
	Combined v. control	Combined v. psychological	Combined v. poverty-reduction	Combined v. control	Combined v. psychological	Combined v. poverty-reduction	Combined v. control	Combined v. psychological	Combined v. poverty-reduction
Arean et al., 2005		Neutral: Depression short-term follow-up	Neutral: Depression short-term follow-up, Depression long-term follow-up		Neutral: Mental health quality of life short-term and medium-term	Neutral: Mental health quality of life short-term and medium-term		Neutral: Needs short-term and medium-term follow-up; Support need short-term and medium-term follow-up	Neutral: Needs short-term and medium-term follow-up; Support need short-term and medium-term follow-up
		Negative: Depression medium-term follow-up
Blattman et al., (2017, 2022)	Neutral: Substance abuse medium-term and long-term follow-up; depression and distress medium- and long-term follow-up; distress long-term follow-up	Neutral: Substance abuse short-, medium-, and long-term follow-up; Antisocial behavior short-, medium-, and long-term follow-up; Depression and distress short- and medium-term follow-up; Distress long-term follow-up	Neutral: Substance abuse short-term, medium-term, and long-term follow-up; Antisocial behavior short-term, medium-term, and long-term follow-up; Depression and distress short-, medium-term; Distress long-term follow-up	Neutral: Self-esteem long-term follow-up	Neutral: Positive self-regard short- and medium-term follow-up; Self-esteem long-term follow-up	Neutral: Self-esteem at long-term follow-up	Neutral: Economic performance medium-term and long-term follow-up	Neutral: Economic performance medium-term and long-term follow-up	Neutral: Economic performance short-term, medium-term and long-term follow-up
	Negative: Antisocial behavior short-, medium, and long-term follow-up; Substance abuse short-term follow-up; Depression and distress short-term follow-up			Positive: Positive self-regard short- and medium-term follow-up; Subjective wellbeing long-term follow-up	Positive: Subjective wellbeing long-term follow-up	Positive: Positive self-regard short- and medium-term follow-up; Subjective wellbeing long-term follow-up		Positive: Economic performance short-term follow-up
Bussoroy et al., 2022			Neutral: Depression medium-term and long-term follow-up			Neutral: Inner peace medium-term and long-term follow-up			Positive: Daily consumption long-term, Household total revenue long-term
	Negative: Depression medium-term and long-term			Positive: Inner peace medium-term and long-term follow-up			Positive: Daily consumption medium-term and long-term, Household total revenue medium-term and long-term, Beneficiary total revenue medium-term and long-term, food security medium-term and long-term		Neutral: Daily consumption medium-term, Household total revenue medium-term, beneficiary total revenue medium-term and long-term
Dufour et al., 2011&Dunbar et al., 2014	Neutral: Mental distress medium-term
	Negative: Mental distress long-term follow-up
Dugan.et al., 2020	Neutral: Depression medium-term follow-up, Alcohol consumption medium-term follow-up, drug use medium-term follow-up			Neutral: Self-efficacy medium-term follow-up
									Positive: Hardship medium-term follow-up
Grote et al., 2009
	Negative: Depression medium-term follow-up; Anxiety medium-term follow-up
Haushofer et al., 2020	Neutral: Psychological distress long-term follow-up	Neutral: Psychological distress long-term follow-up	Neutral: Perceived stress long-term follow-up, psychological distress long-term follow-up		Neutral: Happiness long-term follow-up	Neutral: Happiness long-term follow-up; Life satisfaction long-term follow-up	Neutral: Monthly per-capita non-durable consumption long-term; Monthly household revenue; Monthly household profits	Neutral: Monthly per-capita non-durable consumption long-term; Monthly household revenue; Monthly household profits	Neutral: Monthly per-capita non-durable consumption long-term; Assets household owns; Monthly household revenue; Monthly household profits
	Negative: Perceived stress long-term follow-up	Negative: Perceived stress long-term follow-up		Positive: Happiness long-term follow-up; Life satisfaction long-term follow-up	Positive: Life satisfaction long-term follow-up		Positive: Food security index long-term follow-up; Assets household owns long-term follow-up	Positive: Food security index long-term follow-up; Assets household owns long-term follow-up	Positive: Food security index long-term follow-up
Lo et al., 2019			Neutral: Child mental health short-term follow-up
Hossain et al., 2022	Neutral: Psychological distress medium-term follow-up		Neutral: Psychological distress medium-term follow-up			Neutral: Self-esteem at medium-term follow-up	Neutral: Household mild, moderate, and severe food insecurity at medium-term follow-up		Neutral: Household mild and moderate food insecurity at medium-term follow-up
				Positive: Self-esteem at medium-term follow-up					Negative: Household severe food insecurity at medium-term follow-up
Jackson et al., 2022	Neutral: Depression medium-term follow-up; Suicidal ideation medium-term follow-up						Neutral: Financial self-efficacy medium-term follow-up;
Miranda et al., 2003a	Neutral: Depression medium-term follow-up
McKelway et al., 2023	Neutral: Depression short-term and medium-term follow-up	Neutral: Depression short-term and medium-term follow-up	Neutral: Depression short-term and medium-term follow-up	Neutral: Functional impairment short-term and medium-term follow-up	Neutral: Functional impairment short-term and medium-term follow-up	Neutral: Functional impairment short-term and medium-term follow-up	Neutral: Food security short-term and medium-term follow-up	Neutral: Food security short-term and medium-term follow-up	Neutral: Food security short-term and medium-term follow-up
*Ozler et al., 2020	Neutral: Child depression long-term follow-up; PTSD long-term follow-up			Neutral: Psychosocial wellbeing long-term follow-up; Self-esteem long-term follow-up
Richardson et al., 2022							Neutral: Money and mental health short-term follow-up
	Negative: Depression short-term follow-up; Anxiety short-term follow-up;						Positive: Financial wellbeing short-term follow-up;
Roelen et al., 2021	Negative: Psychological distress long-term follow-up
Ssewamala et al., 2012; Tutlam et al., 2023	Neutral: Child mental health medium- and long-term follow-up
Baird et al., 2024		Neutral: Child depression and child psychological distress at long-term follow-up			Neutral: Self-esteem at long-term follow-up			Neutral: Probability of work medium-term follow-up
		Positive: Child depression and child psychological distress at medium-term follow-up			Negative: Resilience at long-term follow-up			Negative: Probability of work long-term follow-up
Statistically significant improvements are colored in green, null in blue, and statistically significant worsening in red
